# Supplementary material for: Disparities in ratings of internal and external applicants: A case for model-based inter-rater reliability
Source: PLoS One. 2018 Oct 5;13(10):e0203002. doi: 10.1371/journal.pone.0203002 (PMC6173388; doi:10.1371/journal.pone.0203002)
Supplement: S1 File — (R) [file pone.0203002.s004.R]

#############################################################################################################
# Disparities in ratings of internal and external applicants: A case for model-based inter-rater reliability
# Author: Patricia Martinkova
#############################################################################################################

##############
#  Clean-up  #
##############
rm(list = ls())

##################
# Load libraries #
##################
library(lme4)
library(lmerTest)
library(ggplot2)
library(data.table)
library(effsize)

###########################
# Load data and variables #
###########################
load("dataTeacherApplRatings.Rda")
attach(data)

################
# Descriptives #
################
names(data)
head(data)
dim(data)
summary(data)

####################
# descriptives by internal/external status
by(total, internal, length)
by(total, internal, mean)
by(total, internal, sd)
t.test(total~internal)
cohen.d(total~internal)

#####################
# descriptives by internal/external status (data aggregated by applicant)
# (Table 2)
df1 <- aggregate(total ~ Appl + internal, FUN = mean)
head(df1)
summary(df1)

by(df1$total, df1$internal, length)
by(df1$total, df1$internal, mean)
by(df1$total, df1$internal, sd)
t.test(total~internal, data=df1)
cohen.d(total~internal, data=df1)

###################
# Bias in ratings #
###################
# (Table 3)

# Model (1/A) 
model1 <- lmer(total ~ internal + (1|Appl) + (1|Rtr) + (1|Sch) + (1|Appl:Sch))
summary(model1)
coef(summary(model1))
VarCorr(model1)

# Model (B) 
model1B <- lmer(total ~ internal + ApplExp + (1|Appl) + (1|Rtr) + (1|Sch) + (1|Appl:Sch))
summary(model1B)

# Model (C) 
model1C <- lmer(total ~ internal + WESTBwrit_std + WESTBread_std + WESTBmath_std + (1|Appl) + (1|Rtr) + (1|Sch) + (1|Appl:Sch))
summary(model1C)

# Model (D) 
model1D1 <- lmer(total ~ internal + MathVAM + (1|Appl) + (1|Rtr) + (1|Sch) + (1|Appl:Sch))
summary(model1D1)

model1D2 <- lmer(total ~ internal + ReadVAM + (1|Appl) + (1|Rtr) + (1|Sch) + (1|Appl:Sch))
summary(model1D2)

model1D <- lmer(total ~ internal + MathVAM + ReadVAM + (1|Appl) + (1|Rtr) + (1|Sch) + (1|Appl:Sch))
summary(model1D)

######################################
# Variance decomposition for Model 1 #
######################################

# Use this line to fit the model for internal applicants (Table S3):
#   model1 <- lmer(total ~ internal + (1|Appl) + (1|Rtr) + (1|Sch) + (1|Appl:Sch), data=data[internal==TRUE,])
# Use this line to fit the model for external applicants (Table S3):
#   model1 <- lmer(total ~ internal + (1|Appl) + (1|Rtr) + (1|Sch) + (1|Appl:Sch), data=data[internal==FALSE,])

# Variance components:
varAppl <-  as.numeric(VarCorr(model1)["Appl"])
varRtr <-  as.numeric(VarCorr(model1)["Rtr"])
varSch <-  as.numeric(VarCorr(model1)["Sch"])
varApplSch <-  as.numeric(VarCorr(model1)["Appl:Sch"])
varResid <- sigma(model1)^2
varTotal <-sum(varAppl,varRtr,varSch,varApplSch,varResid,na.rm=T)

# Within school IRR
(IRRw <- sum(varAppl, varSch, varApplSch, na.rm=T) / varTotal)

# 95% bootstrapped confidence intervals with function bootMer in lme4
N<- 10#00
model <- model1
bootstrap <- bootMer(model, 
                     function(mm) c(as.numeric(VarCorr(mm)), sigma(mm)^2), N)
# Saves data frame with N rows and 5 columns (each for one var component)
bootTab <- bootstrap$t
colnames(bootTab) <- c(names(VarCorr(model)), "Residual")
head(bootTab)

bIRRw <- apply(bootTab[,c("Appl","Sch","Appl:Sch")],1,sum)/apply(bootTab[,],1,sum)  # vector of N IRRw
(IRRwLCI <- quantile(bIRRw, 0.025))
(IRRwUCI <- quantile(bIRRw, 0.975))

######################################################################################
# Model (3) accounting for differences in IRR for internal and external applicants   #
######################################################################################

#  Allows for different variance of Appl, Rtr and Sch random effect for internal/external status.
#  Syntax (0+internal|Appl) enforces a zero correlation between the random intercept and random slope.
model3 <- lmer(total ~ 1 + internal 
               + (0 + internal|Appl) + (0+internal|Rtr) + (0 + internal|Sch)
               + (1|Appl:Sch)) 

# Model comparison:
anova(model1, model3)

#####################################
# Variance decomposition in Model 3 #
#####################################
# (Table S2 and Fig. 2)

# Variance components:
(vars <- as.data.frame(VarCorr(model3))[,4])
as.data.frame(VarCorr(model3))[,1]
as.data.frame(VarCorr(model3))[,2]
names(vars) <- c("ApplSch", 
                 "Appl_Ext", "Appl_Int", "Appl_cov", 
                 "Rtr_Ext", "Rtr_Int", "Rtr_cov", 
                 "Sch_Ext", "Sch_Int", "Sch_cov",
                 "Resid") 
vars

varTotal_Int <- sum(vars["Appl_Int"],vars["Rtr_Int"],vars["Schl_Int"], vars["ApplSch"], vars["Resid"], na.rm=T)
varTotal_Ext <- sum(vars["Appl_Ext"],vars["Rtr_Ext"],vars["Schl_Ext"], vars["ApplSch"], vars["Resid"], na.rm=T)
  
(IRRw_Int <- sum(vars["Appl_Int"], vars["Schl_Int"], vars["ApplSch"], na.rm=T)/varTotal_Int)
(IRRw_Ext <- sum(vars["Appl_Ext"], vars["Schl_Ext"], vars["ApplSch"], na.rm=T)/varTotal_Ext)
(IRRw_Int - IRRw_Ext)

# 95% bootstrapped confidence intervals with function bootMer in lme4
# for IRRint, IRRext, and for difference IRRint - IRRext
set.seed(1234)
N=10#00
bIRRmodel3 <- bootMer(model3, FUN = function(mm) unlist(as.data.frame(VarCorr(mm))[4]), nsim = N)

# saves data frame with N rows and 11 columns (var components)
bootTab3 <- bIRRmodel3$t
colnames(bootTab3) <- names(vars)
head(bootTab3)
dim(bootTab3)

# bootstrapped IRR for ratings of internal applicants
bIRRw_Int <- apply(bootTab3[,c("Appl_Int","Sch_Int","ApplSch")],1,sum)/
  apply(bootTab3[,c("Appl_Int","Rtr_Int","Sch_Int","ApplSch","Resid")],1,sum)

# bootstrapped IRR for ratings of external applicants
bIRRw_Ext <- apply(bootTab3[,c("Appl_Ext","Sch_Ext","ApplSch")],1,sum)/
  apply(bootTab3[,c("Appl_Ext","Rtr_Ext","Sch_Ext","ApplSch","Resid")],1,sum)

# differences of bootstrapped IRRs
bIRRw_Dif <- bIRRw_Int - IRRw_Ext

# bootstraped 95% confidence interval for IRR_Int 
(IRRwLCI_Int <- quantile(bIRRw_Int, 0.025))
(IRRwUCI_Int <- quantile(bIRRw_Int, 0.975))

# bootstraped 95% confidence interval for IRR_Ext 
(IRRwLCI_Ext <- quantile(bIRRw_Ext, 0.025))
(IRRwUCI_Ext <- quantile(bIRRw_Ext, 0.975))

# bootstraped 95% confidence interval for (IRR_Int - IRR_Ext)
(IRRwLCI_Dif <- quantile(bIRRw_Dif, 0.025))
(IRRwUCI_Dif <- quantile(bIRRw_Dif, 0.975))

######################################################################
# INCREASING RELIABILITY AND VALIDITY BY INCREASING NUMBER OF RATERS #
######################################################################
# (Table 4)

## IRR for ratings of internal applicants (single rater)
(IRRw_Int <- (vars["Appl_Int"] + vars["Sch_Int"] + vars["ApplSch"])/
    (vars["Appl_Int"] + vars["Rtr_Int"] + vars["Sch_Int"] + vars["ApplSch"] + vars["Resid"]))

# average of 2 raters
(IRRw2_Int <- (vars["Appl_Int"] + vars["Sch_Int"] + vars["ApplSch"])/
    (vars["Appl_Int"] + vars["Rtr_Int"]/2 + vars["Sch_Int"] + vars["ApplSch"] + vars["Resid"]/2))

# average of 3 raters
(IRRw3_Int <- (vars["Appl_Int"] + vars["Sch_Int"] + vars["ApplSch"])/
    (vars["Appl_Int"] + vars["Rtr_Int"]/3 + vars["Sch_Int"] + vars["ApplSch"] + vars["Resid"]/3))

## IRR for ratings of external applicants (single rater)
(IRRw_Ext <- (vars["Appl_Ext"] + vars["Sch_Ext"] + vars["ApplSch"])/
    (vars["Appl_Ext"] + vars["Rtr_Ext"] + vars["Sch_Ext"] + vars["ApplSch"] + vars["Resid"]))

# average of 2 raters
(IRRw2_Ext <- (vars["Appl_Ext"] + vars["Sch_Ext"] + vars["ApplSch"])/
    (vars["Appl_Ext"] + vars["Rtr_Ext"]/2 + vars["Sch_Ext"] + vars["ApplSch"] + vars["Resid"]/2))

# average of 3 raters
(IRRw3_Ext <- (vars["Appl_Ext"] + vars["Sch_Ext"] + vars["ApplSch"])/
    (vars["Appl_Ext"] + vars["Rtr_Ext"]/3 + vars["Sch_Ext"] + vars["ApplSch"] + vars["Resid"]/3))

# Standard Error of Measures = sqrt(error variance)
(SEM1_Int <-  sqrt(vars["Rtr_Int"]/1 + vars["Resid"]/1))
(SEM2_Int <-  sqrt(vars["Rtr_Int"]/2 + vars["Resid"]/2))
(SEM3_Int <-  sqrt(vars["Rtr_Int"]/3 + vars["Resid"]/3))

(SEM1_Ext <-  sqrt(vars["Rtr_Ext"]/1 + vars["Resid"]/1))
(SEM2_Ext <-  sqrt(vars["Rtr_Ext"]/2 + vars["Resid"]/2))
(SEM3_Ext <-  sqrt(vars["Rtr_Ext"]/3 + vars["Resid"]/3))

# alternatively (Harvill, ITEMS 1991)
# SEM = S_x*sqrt(1-r_XX)
varTotal_Int <- sum(vars["Appl_Int"],vars["Rtr_Int"],vars["Sch_Int"], vars["ApplSch"], vars["Resid"], na.rm=T)
(SEM1_Int <- sqrt(varTotal_Int) * sqrt(1-IRRw_Int))
(SEM2_Int <- sqrt(varTotal_Int) * sqrt(1-IRRw2_Int))
(SEM3_Int <- sqrt(varTotal_Int) * sqrt(1-IRRw3_Int))

varTotal_Ext <- sum(vars["Appl_Ext"],vars["Rtr_Ext"],vars["Sch_Ext"], vars["ApplSch"], vars["Resid"], na.rm=T)
(SEM1_Ext <- sqrt(varTotal_Ext) * sqrt(1-IRRw_Ext))
(SEM2_Ext <- sqrt(varTotal_Ext) * sqrt(1-IRRw2_Ext))
(SEM3_Ext <- sqrt(varTotal_Ext) * sqrt(1-IRRw3_Ext))

cbind(SEM1_Int,SEM2_Int,SEM3_Int,SEM1_Ext,SEM2_Ext,SEM3_Ext)

# predictive validity
(cor1 <- rep(cor(total, MathVAM, use="complete.obs"),2)) #correlations with VAM (estimated from all data)
(corInf <- cor1/sqrt(c(IRRw_Int, IRRw_Ext))) # SEM=0
(cor2 <- cor1/sqrt(c(IRRw_Int, IRRw_Ext))*sqrt(c(IRRw2_Int, IRRw2_Ext))) # average of 2 raters
(cor3 <- cor1/sqrt(c(IRRw_Int, IRRw_Ext))*sqrt(c(IRRw3_Int, IRRw3_Ext))) # average of 3 raters

round(cbind(c(IRRw_Int, IRRw_Ext), c(IRRw2_Int, IRRw2_Ext), c(IRRw3_Int, IRRw3_Ext), 
            c(SEM1_Int, SEM1_Ext), c(SEM2_Int, SEM2_Ext), c(SEM3_Int, SEM3_Ext), 
            cor1, cor2, cor3, corInf),2)

# p values for correlations
(N <- rep(sum(!is.na(MathVAM)),2)) # number of observations (non-missing VAM estimates)
(cor1.p <- 2*pt(abs(cor1*sqrt(N-2)/sqrt(1-cor1^2)),N-1,lower.tail=F))
(cor2.p <- 2*pt(abs(cor2*sqrt(N-2)/sqrt(1-cor2^2)),N-1,lower.tail=F))
(cor3.p <- 2*pt(abs(cor3*sqrt(N-2)/sqrt(1-cor3^2)),N-1,lower.tail=F))
########################################################################
